# Supplementary material for: Promising Results of Associating Liver Partition and Portal Vein Ligation for Staged Hepatectomy for Perihilar Cholangiocarcinoma in a Systematic Review and Single-Arm Meta-Analysis
Source: Cancers (Basel). 2024 Feb 13;16(4):771. doi: 10.3390/cancers16040771 (PMC10887221; doi:10.3390/cancers16040771)
Supplement: Supplementary file 1 [file cancers-16-00771-s001.zip]

Archive with 1 entries (1 files):
- cancers-2822202-supplementary.pdf
